# Supplementary material for: Study of Cytotoxicity and Internalization of Redox-Responsive Iron Oxide Nanoparticles on PC-3 and 4T1 Cancer Cell Lines
Source: Pharmaceutics. 2022 Dec 30;15(1):127. doi: 10.3390/pharmaceutics15010127 (PMC9864410; doi:10.3390/pharmaceutics15010127)
Supplement: Supplementary file 1 [file pharmaceutics-15-00127-s001.zip]

Archive with 1 entries (1 files):
- pharmaceutics-2101657-supplementary.pdf
